# Supplementary material for: The Genetic Architecture of the Chickens Dropping Moisture by Genetic Parameter Estimation and Genome-Wide Association
Source: Front Genet. 2020 Jul 29;11:806. doi: 10.3389/fgene.2020.00806 (PMC7403505; doi:10.3389/fgene.2020.00806)
Supplement: Supplementary file 1 [file Table_1.XLSX]

## Sheet: Sheet1
The DNA quality
Sample ID	Nucleic Acid Conc.	Unit	A260	A280	260/280	260/230
LDH_case_43	246.4	ng/µl	4.929	2.436	2.02	2.1
LDH_case_49	273.2	ng/µl	5.464	2.708	2.02	2.08
LDH_case_103	155.3	ng/µl	3.106	2.692	1.15	0.25
LDH_case_308	274.4	ng/µl	5.487	2.716	2.02	1.98
LDH_case_336	478.7	ng/µl	9.573	4.763	2.01	2.14
LDH_case_357	229.2	ng/µl	4.584	2.305	1.99	1.83
LDH_case_636	119.3	ng/µl	2.386	1.186	2.01	2.08
LDH_case_1043	105.6	ng/µl	2.112	2.062	1.02	0.22
LDH_case_1045	121.7	ng/µl	2.435	2.361	1.03	0.22
LDH_case_1287	125.6	ng/µl	2.512	2.419	1.04	0.23
LDH_case_1393	76.3	ng/µl	1.526	0.875	1.74	1.85
LDH_case_1527	179.8	ng/µl	3.596	1.775	2.03	2.15
LDH_case_1561	238.6	ng/µl	4.773	2.388	2	1.87
LDH_case_1641	173.2	ng/µl	3.464	1.722	2.01	2.11
LDH_case_1695	159	ng/µl	3.18	1.589	2	1.93
LDH_case_1698	284.3	ng/µl	5.686	2.787	2.04	2.17
LDH_case_1716	170.7	ng/µl	3.413	1.688	2.02	2.2
LDH_case_1723	539.2	ng/µl	10.784	5.342	2.02	2.14
LDH_case_1729	173.1	ng/µl	3.461	1.717	2.02	2.12
LDH_case_1863	425	ng/µl	8.5	4.345	1.96	1.68
LDH_case_1894	137.8	ng/µl	2.757	1.346	2.05	2.1
LDH_case_1958	248.6	ng/µl	4.971	2.514	1.98	1.68
LDH_case_2051	230.9	ng/µl	4.617	2.31	2	1.93
LDH_ctrl_24	759.1	ng/µl	15.183	9.417	1.61	0.59
LDH_ctrl_86	790.1	ng/µl	15.802	9.756	1.62	0.59
LDH_ctrl_94	778.6	ng/µl	15.572	9.776	1.59	0.57
LDH_ctrl_96	744.6	ng/µl	14.892	9.404	1.58	0.57
LDH_ctrl_141	157.6	ng/µl	3.151	1.568	2.01	2.08
LDH_ctrl_167	171.6	ng/µl	3.431	1.695	2.02	2.19
LDH_ctrl_169	134.2	ng/µl	2.685	1.331	2.02	2.18
LDH_ctrl_170	233.3	ng/µl	4.666	2.326	2.01	1.97
LDH_ctrl_178	193.9	ng/µl	3.877	1.932	2.01	2.12
LDH_ctrl_197	141.4	ng/µl	2.828	1.443	1.96	1.63
LDH_ctrl_200	204.1	ng/µl	4.083	2.024	2.02	2.19
LDH_ctrl_201	169.6	ng/µl	3.391	1.695	2	2.11
LDH_ctrl_205	186.1	ng/µl	3.723	1.949	1.91	1.75
LDH_ctrl_221	172.7	ng/µl	3.455	1.73	2	2.03
LDH_ctrl_241	248.1	ng/µl	4.963	2.478	2	2.15
LDH_ctrl_247	192.5	ng/µl	3.851	1.93	1.99	2.21
LDH_ctrl_258	805.3	ng/µl	16.107	10.084	1.6	0.58
LDH_ctrl_277	750.9	ng/µl	15.017	9.387	1.6	0.58
LDH_ctrl_292	808.9	ng/µl	16.179	10.13	1.6	0.58
LDH_ctrl_294	745.1	ng/µl	14.902	9.38	1.59	0.58
LDH_ctrl_298	781.9	ng/µl	15.637	9.605	1.63	0.6
LDH_ctrl_325	760.9	ng/µl	15.217	9.513	1.6	0.58
LDH_ctrl_331	748.5	ng/µl	14.97	9.276	1.61	0.59
LDH_ctrl_332	744.9	ng/µl	14.899	9.276	1.61	0.59
LDH_ctrl_368	751.3	ng/µl	15.026	9.454	1.59	0.57
