# Supplementary material for: The Genetic Architecture of the Chickens Dropping Moisture by Genetic Parameter Estimation and Genome-Wide Association
Source: Front Genet. 2020 Jul 29;11:806. doi: 10.3389/fgene.2020.00806 (PMC7403505; doi:10.3389/fgene.2020.00806)
Supplement: Supplementary file 2 [file Table_2.XLSX]

## Sheet: SNP
Significant SNP information
Probe Set ID	SNP ID	BP	A1	F_A	F_U	A2	CHISQ	P	OR
AX-80951071	rs315800464	29148629	C	0.46	0.08696	G	16.49	4.88e-05	8.944
AX-75422138	rs312902743	29205926	G	0.46	0.08696	A	16.49	4.88e-05	8.944
AX-75422194	rs316146373	29234522	C	0.46	0.08696	T	16.49	4.88e-05	8.944
AX-75422199	rs13844250	29235647	A	0.46	0.08696	G	16.49	4.88e-05	8.944
AX-75422373	rs14804976	29326085	T	0.48	0.08696	C	17.91	2.31e-05	9.692
AX-75422398	rs15220973	29338581	T	0.48	0.08696	C	17.91	2.31e-05	9.692
AX-75422518	rs13748543	29394490	C	0.5	0.08696	T	18.92	1.36e-05	10.5
AX-75422521	rs313249720	29396454	A	0.48	0.08696	G	17.91	2.31e-05	9.692
AX-75422554	rs314336741	29415933	C	0.48	0.08696	T	17.91	2.31e-05	9.692
AX-75422564	rs13844496	29419953	C	0.4583	0.06522	T	18.59	1.62e-05	12.13
AX-80804837	rs13844516	29435342	C	0.48	0.08696	G	17.91	2.31e-05	9.692
AX-75422612	rs315664325	29445512	T	0.48	0.08696	C	17.91	2.31e-05	9.692
AX-75422654	rs316992789	29470082	T	0.48	0.08696	C	17.91	2.31e-05	9.692
AX-75422706	rs315796169	29501886	A	0.48	0.08696	G	17.91	2.31e-05	9.692
AX-75422734	rs13844640	29516263	G	0.48	0.08696	A	17.91	2.31e-05	9.692
AX-75422744	rs315202544	29520892	T	0.48	0.09091	C	16.94	3.86e-05	9.231
AX-81004251	rs317468423	29528890	T	0.48	0.08696	A	17.91	2.31e-05	9.692
AX-80964035	rs16090777	104660732	T	0.25	0.6739	A	17.01	3.72e-05	0.1613
AX-75964271	rs317079190	109228275	C	0	0.3043	T	17.82	2.43e-05	0
AX-75964504	rs313564190	109347552	T	0	0.3043	C	17.82	2.43e-05	0
AX-76590544	rs16325534	95277757	G	0.02	0.3478	A	17.67	2.63e-05	0.03827
AX-76590786	rs317267970	95393413	T	0.02	0.3478	C	17.67	2.63e-05	0.03827
AX-76749142	---	85132066	C	0.1	0.4783	A	16.96	3.82e-05	0.1212
AX-76749232	---	85170909	C	0.08	0.4565	T	17.64	2.68e-05	0.1035
AX-80791971	rs80715443	85175758	C	0.06	0.413	G	16.9	3.93e-05	0.09071
AX-76749444	---	85263614	G	0.06	0.413	A	16.9	3.93e-05	0.09071
AX-76870387	rs13593136	54657837	G	0.04	0.3696	A	16.39	5.15e-05	0.07108
AX-76876142	rs317922871	57070416	T	0.24	0.6522	C	16.54	4.77e-05	0.1684
AX-76876224	rs316035767	57103871	A	0.22	0.6304	G	16.61	4.6e-05	0.1653
AX-76876226	rs15743902	57104388	T	0.22	0.6304	C	16.61	4.6e-05	0.1653
AX-76876236	rs14555167	57108045	C	0.22	0.6304	T	16.61	4.6e-05	0.1653
AX-76876243	rs312854369	57109644	T	0.22	0.6304	C	16.61	4.6e-05	0.1653
AX-80891640	rs14555170	57112064	A	0.22	0.6304	T	16.61	4.6e-05	0.1653
AX-76876262	rs312264682	57113127	C	0.22	0.6304	T	16.61	4.6e-05	0.1653
AX-80752403	rs16520099	57123889	C	0.22	0.6304	G	16.61	4.6e-05	0.1653
AX-80814766	rs14555184	57127037	G	0.22	0.6304	C	16.61	4.6e-05	0.1653
AX-76876925	rs313337600	57378625	A	0.28	0.6957	G	16.59	4.65e-05	0.1701
AX-76877022	rs313744596	57411636	A	0.28	0.6957	C	16.59	4.65e-05	0.1701
AX-76877070	rs317622392	57432000	T	0.28	0.6957	C	16.59	4.65e-05	0.1701
AX-76877121	rs314762084	57450443	G	0.28	0.6957	T	16.59	4.65e-05	0.1701
AX-76877135	rs312439945	57455869	G	0.28	0.6957	A	16.59	4.65e-05	0.1701
AX-76877481	rs314414790	57596162	G	0.28	0.6957	A	16.59	4.65e-05	0.1701
AX-76877527	rs314635845	57613448	G	0.28	0.6957	T	16.59	4.65e-05	0.1701
AX-76877540	rs314622434	57617756	T	0.28	0.6957	C	16.59	4.65e-05	0.1701
AX-76877648	rs16520990	57653861	C	0.28	0.6957	T	16.59	4.65e-05	0.1701
AX-76877717	rs314647486	57675442	G	0.28	0.6957	A	16.59	4.65e-05	0.1701
AX-76945059	---	31208301	C	0.12	0.5	T	16.41	5.1e-05	0.1364
AX-76945141	---	31235364	G	0.12	0.5	A	16.41	5.1e-05	0.1364
AX-75574885	---	12313195	G	0.62	0.1957	A	17.75	2.52e-05	6.708
AX-75185587	---	12319363	G	0.62	0.1957	A	17.75	2.52e-05	6.708
AX-75185586	---	12319417	G	0.62	0.1957	A	17.75	2.52e-05	6.708
AX-75574921	---	12323403	C	0.62	0.1957	T	17.75	2.52e-05	6.708
AX-80946000	rs14948596	12325388	A	0.62	0.1957	T	17.75	2.52e-05	6.708
AX-75859912	---	3170605	C	0.5625	0.1522	T	17.13	3.49e-05	7.163
AX-76197766	---	10236445	T	0.08	0.4773	C	18.92	1.36e-05	0.09524
AX-76361266	---	3365042	G	0.24	0.6522	T	16.54	4.77e-05	0.1684
AX-76361280	---	3368073	T	0.24	0.6522	C	16.54	4.77e-05	0.1684
AX-76361313	---	3375407	C	0.24	0.6522	T	16.54	4.77e-05	0.1684
AX-76361327	---	3377805	C	0.24	0.6522	T	16.54	4.77e-05	0.1684

## Sheet: Gene
Gene set that overlapping with significant SNPs
Gene stable ID	Chromosome/scaffold name	Gene name
ENSGALG00000006211	20	BCL2L1
ENSGALG00000006267	20	TPX2
ENSGALG00000009532	1	GXYLT1
ENSGALG00000009540	1	YAF2
ENSGALG00000009939	27	SPOP
ENSGALG00000011921	5	DHRS7
ENSGALG00000012228	5	MDGA2
ENSGALG00000012229	5	RPS29
ENSGALG00000009530	1	PDZRN4
ENSGALG00000021171	10
ENSGALG00000026867	3
ENSGALG00000028982	3	CMPK2
ENSGALG00000003904	7	MLPH
ENSGALG00000003904	7	MLPH
ENSGALG00000015248	2	SNTG1
ENSGALG00000039990	17	TNC
ENSGALG00000034580	5
ENSGALG00000003904	7	MLPH
ENSGALG00000039990	17	TNC
ENSGALG00000039990	17	TNC
ENSGALG00000036109	2
ENSGALG00000039990	17	TNC
ENSGALG00000009939	27	SPOP
ENSGALG00000009530	1	PDZRN4
ENSGALG00000039942	4	CTBP1
ENSGALG00000003923	7	COL6A3
ENSGALG00000032373	6
